# Supplementary material for: The 3D genomics of lampbrush chromosomes highlights the role of active transcription in chromatin organization
Source: Nucleic Acids Res. 2026 Apr 13;54(7):gkag316. doi: 10.1093/nar/gkag316 (PMC13076225; doi:10.1093/nar/gkag316)
Supplement: gkag316_Supplemental_Files [file gkag316_supplemental_files.zip]

Archive with 2 entries (2 files):
- Supplement tables.xlsx
- Supplements.pdf
